# Supplementary material for: Teosinte-Derived Advanced Backcross Population Harbors Genomic Regions for Grain Yield Attributing Traits in Maize
Source: Int J Mol Sci. 2024 Sep 25;25(19):10300. doi: 10.3390/ijms251910300 (PMC11476406; doi:10.3390/ijms251910300)
Supplement: Supplementary file 1 [file ijms-25-10300-s001.zip]

Archive with 1 entries (1 files):
- ijms-3217456-supplementary.pdf
